# Supplementary material for: Isolation of a novel human prion strain from a PRNP codon 129 heterozygous vCJD patient
Source: PLoS Pathog. 2025 Feb 20;21(2):e1012904. doi: 10.1371/journal.ppat.1012904 (PMC11841882; doi:10.1371/journal.ppat.1012904)
Supplement: S2 Data — (XLSX) [file ppat.1012904.s011.xlsx]

## Sheet: Figure 2 graph
Sample ID	Sample provenance	C129	Type	Di	Mono	Non
1086	sCJD	MM	1	20.41	47.38	32.21
2047	sCJD	MM	1	13.27	47.09	39.64
2051	sCJD	MM	1	19.61	48.71	31.68
2056	sCJD	MM	1	25.52	42.66	31.83
2161	sCJD	MM	1	19.48	44.2	36.32
2270	sCJD	MM	1	16.13	48.25	35.62
2272	sCJD	MM	1	20.5	45.46	34.04
2276	sCJD	MM	1	19.88	51.1	29.02
2500	sCJD	MM	1	24	44.18	31.82
2505	sCJD	MM	1	27.59	45.35	27.06
2823	sCJD	MM	1	21.21	46.02	32.77
2100	sCJD	MV	2	19.55	48.17	32.28
2159	sCJD	MV	2	21.64	46.44	31.9
2504	sCJD	MV	2	18.02	35.46	46.52
2793	sCJD	MV	2	23.8	47.45	28.76
4721	sCJD	MV	2	23.148	45.353	31.498
174	sCJD	VV	2	22.08	40.73	37.19
179	sCJD	VV	2	21.08	43.13	35.79
2099	sCJD	VV	2	16.54	46.56	36.9
2160	sCJD	VV	2	26.78	42.83	30.4
2267	sCJD	VV	2	26.04	43.14	30.82
2499	sCJD	VV	2	17.39	53.03	29.58
4706	sCJD	VV	2	18.381	46.989	34.63
2188	sCJD	MM	3	26.3	44.76	28.94
2164	sCJD	MV	3	20.25	40.96	38.78
2166	sCJD	MV	3	23.17	41.49	35.34
2172	sCJD	MV	3	20.82	37.42	41.76
2261	sCJD	MV	3	16.76	46.79	36.45
2506	sCJD	MV	3	15.05	39.8	45.15
2785	sCJD	MV	3	21.55	42.18	36.27
2162	sCJD	VV	3	24.89	41.44	33.67
2170	sCJD	VV	3	29.19	48.75	22.06
2274	sCJD	VV	3	27.67	46.18	26.15
2498	sCJD	VV	3	20.14	45.74	34.12
2502	sCJD	VV	3	28.02	43.38	22.59
5151	sCJD	VV	3	23.303	40.419	36.279
1984	vCJD	MM	4	40.27	35.58	24.15
2005	vCJD	MM	4	45.34	32.95	21.7
2006	vCJD	MM	4	47.87	34.34	17.8
2007	vCJD	MM	4	47.09	34.87	18.04
2008	vCJD	MM	4	46.15	34.81	19.05
2009	vCJD	MM	4	43.8	36.51	19.7
2066	vCJD	MM	4	45.11	31.76	23.13
2067	vCJD	MM	4	46.24	33.83	19.93
2083	vCJD	MM	4	43.53	34.95	21.52
2476	vCJD	MM	4	44.8	33.6	21.61
2791	vCJD	MM	4	46.2	38.73	15.01
2789	vCJD	MM	4	45.64	33.37	20.98
2818	vCJD	MM	4	41.1	35.92	22.98
2819	vCJD	MM	4	45.47	33.66	20.87
2946	vCJD	MM	4	46.83	33.3	19.87
3041	vCJD	MM	4	49.665	30.622	19.713
5072	vCJD	MM	4	50.26	32.186	17.554
5073	vCJD	MM	4	58.098	21.617	20.285
5074	vCJD	MM	4	44.87	36.465	18.665
5075	vCJD	MM	4	43.496	35.703	20.801
5076	vCJD	MM	4	46.051	33.188	20.761
5078	vCJD	MM	4	46.283	35.518	18.199
5079	vCJD	MM	4	50.832	28.521	20.647
5080	vCJD	MM	4	44.005	34.021	21.929
5081	vCJD	MM	4	46.596	29.192	24.213
5077	vCJD	MM	4	43.5	27.93	28.57
5140	vCJD	MM	4	42.409	34.981	22.61
54415	vCJD	MV	4	45.068	31.42	23.51
711422	MV vCJD frontal/parietal → 129VV Tg152c	VV	5	45.651	35.671	18.678
711424	MV vCJD frontal/parietal → 129VV Tg152c	VV	5	52.045	29.549	18.406
711429	MV vCJD frontal/parietal → 129VV Tg152c	VV	5	53.448	34.146	12.406
712448	MV vCJD frontal/parietal → 129VV Tg152c	VV	5	46.668	40.349	12.983
712674	MV vCJD frontal/parietal → 129VV Tg152c	VV	5	48.066	36.628	15.307
712918	MV vCJD frontal/parietal → 129VV Tg152c	VV	5	44.218	34.788	20.994
756679	MV vCJD frontal/parietal → 129VV Tg152c	VV	5	48.625	36.535	14.841
756680	MV vCJD frontal/parietal → 129VV Tg152c	VV	5	48.863	31.127	19.8
756703	MV vCJD frontal/parietal → 129VV Tg152c	VV	5	46.212	38.849	14.938
782165	MV vCJD frontal/parietal → 129VV Tg152c	VV	5	53.368	32.074	14.558
756057	MV vCJD parietal → 129MM Tg35c	MM	4	46.398	35.575	18.027
756058	MV vCJD parietal → 129MM Tg35c	MM	4	45.252	36.993	17.755
756303	MV vCJD parietal → 129MM Tg35c	MM	4	43.795	38.131	18.074
781972	MV vCJD parietal → 129MM Tg35c	MM	4	47.295	35.66	17.044
711426	MV vCJD frontal → 129VV Tg152c	VV	3*	29.112	35.798	35.09
711431	MV vCJD frontal → 129VV Tg152c	VV	3*	29.176	37.697	33.127
712445	MV vCJD frontal → 129VV Tg152c	VV	3*	28.241	40.672	31.086	Used for secondary passage
712446	MV vCJD frontal → 129VV Tg152c	VV	3*	29.204	38.975	31.882
712449	MV vCJD frontal → 129VV Tg152c	VV	3*	30.707	39.724	29.569
712917	MV vCJD frontal → 129VV Tg152c	VV	3*	25.223	40.447	34.33
712919	MV vCJD frontal → 129VV Tg152c	VV	3*	27.76	37.494	34.746
756531	MV vCJD parietal → 129VV Tg152c	VV	3*	23.899	40.197	35.905
756654	MV vCJD parietal → 129VV Tg152c	VV	3*	28.386	39.98	31.635
756660	MV vCJD parietal → 129VV Tg152c	VV	3*	27.469	39.666	32.865
756663	MV vCJD parietal → 129VV Tg152c	VV	3*	26.804	41.348	31.848
756304	MV vCJD parietal → 129MM Tg35c	MM	3*	31.989	42.226	25.785
756455	MV vCJD parietal → 129MM Tg35c	MM	3*	31.002	41.181	27.817

## Sheet: Figure 8 graph
Sample ID	Sample provenance	C129	Type	Di	Mono	Non
1086	sCJD	MM	1	20.41	47.38	32.21
2047	sCJD	MM	1	13.27	47.09	39.64
2051	sCJD	MM	1	19.61	48.71	31.68
2056	sCJD	MM	1	25.52	42.66	31.83
2161	sCJD	MM	1	19.48	44.2	36.32
2270	sCJD	MM	1	16.13	48.25	35.62
2272	sCJD	MM	1	20.5	45.46	34.04
2276	sCJD	MM	1	19.88	51.1	29.02
2500	sCJD	MM	1	24	44.18	31.82
2505	sCJD	MM	1	27.59	45.35	27.06
2823	sCJD	MM	1	21.21	46.02	32.77
2100	sCJD	MV	2	19.55	48.17	32.28
2159	sCJD	MV	2	21.64	46.44	31.9
2504	sCJD	MV	2	18.02	35.46	46.52
2793	sCJD	MV	2	23.8	47.45	28.76
4721	sCJD	MV	2	23.148	45.353	31.498
174	sCJD	VV	2	22.08	40.73	37.19
179	sCJD	VV	2	21.08	43.13	35.79
2099	sCJD	VV	2	16.54	46.56	36.9
2160	sCJD	VV	2	26.78	42.83	30.4
2267	sCJD	VV	2	26.04	43.14	30.82
2499	sCJD	VV	2	17.39	53.03	29.58
4706	sCJD	VV	2	18.381	46.989	34.63
2188	sCJD	MM	3	26.3	44.76	28.94
2164	sCJD	MV	3	20.25	40.96	38.78
2166	sCJD	MV	3	23.17	41.49	35.34
2172	sCJD	MV	3	20.82	37.42	41.76
2261	sCJD	MV	3	16.76	46.79	36.45
2506	sCJD	MV	3	15.05	39.8	45.15
2785	sCJD	MV	3	21.55	42.18	36.27
2162	sCJD	VV	3	24.89	41.44	33.67
2170	sCJD	VV	3	29.19	48.75	22.06
2274	sCJD	VV	3	27.67	46.18	26.15
2498	sCJD	VV	3	20.14	45.74	34.12
2502	sCJD	VV	3	28.02	43.38	22.59
5151	sCJD	VV	3	23.303	40.419	36.279
1984	vCJD	MM	4	40.27	35.58	24.15
2005	vCJD	MM	4	45.34	32.95	21.7
2006	vCJD	MM	4	47.87	34.34	17.8
2007	vCJD	MM	4	47.09	34.87	18.04
2008	vCJD	MM	4	46.15	34.81	19.05
2009	vCJD	MM	4	43.8	36.51	19.7
2066	vCJD	MM	4	45.11	31.76	23.13
2067	vCJD	MM	4	46.24	33.83	19.93
2083	vCJD	MM	4	43.53	34.95	21.52
2476	vCJD	MM	4	44.8	33.6	21.61
2791	vCJD	MM	4	46.2	38.73	15.01
2789	vCJD	MM	4	45.64	33.37	20.98
2818	vCJD	MM	4	41.1	35.92	22.98
2819	vCJD	MM	4	45.47	33.66	20.87
2946	vCJD	MM	4	46.83	33.3	19.87
3041	vCJD	MM	4	49.665	30.622	19.713
5072	vCJD	MM	4	50.26	32.186	17.554
5073	vCJD	MM	4	58.098	21.617	20.285
5074	vCJD	MM	4	44.87	36.465	18.665
5075	vCJD	MM	4	43.496	35.703	20.801
5076	vCJD	MM	4	46.051	33.188	20.761
5078	vCJD	MM	4	46.283	35.518	18.199
5079	vCJD	MM	4	50.832	28.521	20.647
5080	vCJD	MM	4	44.005	34.021	21.929
5081	vCJD	MM	4	46.596	29.192	24.213
5077	vCJD	MM	4	43.5	27.93	28.57
5140	vCJD	MM	4	42.409	34.981	22.61
54415	vCJD	MV	4	45.068	31.42	23.51
711422	MV vCJD frontal/parietal → 129VV Tg152c	VV	5	45.651	35.671	18.678
711424	MV vCJD frontal/parietal → 129VV Tg152c	VV	5	52.045	29.549	18.406
711429	MV vCJD frontal/parietal → 129VV Tg152c	VV	5	53.448	34.146	12.406
712448	MV vCJD frontal/parietal → 129VV Tg152c	VV	5	46.668	40.349	12.983
712674	MV vCJD frontal/parietal → 129VV Tg152c	VV	5	48.066	36.628	15.307
712918	MV vCJD frontal/parietal → 129VV Tg152c	VV	5	44.218	34.788	20.994
756679	MV vCJD frontal/parietal → 129VV Tg152c	VV	5	48.625	36.535	14.841
756680	MV vCJD frontal/parietal → 129VV Tg152c	VV	5	48.863	31.127	19.8
756703	MV vCJD frontal/parietal → 129VV Tg152c	VV	5	46.212	38.849	14.938
782165	MV vCJD frontal/parietal → 129VV Tg152c	VV	5	53.368	32.074	14.558
756057	MV vCJD parietal → 129MM Tg35c	MM	4	46.398	35.575	18.027
756058	MV vCJD parietal → 129MM Tg35c	MM	4	45.252	36.993	17.755
756303	MV vCJD parietal → 129MM Tg35c	MM	4	43.795	38.131	18.074
781972	MV vCJD parietal → 129MM Tg35c	MM	4	47.295	35.66	17.044
711426	MV vCJD frontal → 129VV Tg152c	VV	3*	29.112	35.798	35.09
711431	MV vCJD frontal → 129VV Tg152c	VV	3*	29.176	37.697	33.127
712445	MV vCJD frontal → 129VV Tg152c	VV	3*	28.241	40.672	31.086	Used for secondary passage
712446	MV vCJD frontal → 129VV Tg152c	VV	3*	29.204	38.975	31.882
712449	MV vCJD frontal → 129VV Tg152c	VV	3*	30.707	39.724	29.569
712917	MV vCJD frontal → 129VV Tg152c	VV	3*	25.223	40.447	34.33
712919	MV vCJD frontal → 129VV Tg152c	VV	3*	27.76	37.494	34.746
780408	2º pass type 3* → 129MM Tg35c	MM	3*	29.76	40.539	29.701
780435	2º pass type 3* → 129MM Tg35c	MM	3*	33.485	33.776	32.739
780436	2º pass type 3* → 129MM Tg35c	MM	3*	28.204	39.31	32.487
780437	2º pass type 3* → 129MM Tg35c	MM	3*	29.373	39.771	30.856
780239	2º pass type 3* → 129VV Tg152c	VV	3*	27.865	36.886	35.248
780240	2º pass type 3* → 129VV Tg152c	VV	3*	28.853	32.856	38.29
780425	2º pass type 3* → 129VV Tg152c	VV	3*	28.072	32.965	37.963
780429	2º pass type 3* → 129VV Tg152c	VV	3*	27.451	36.205	36.344
780531	2º pass type 3* → 129MV Tg35c/152c	MV	3*	27.077	33	39.923
780532	2º pass type 3* → 129MV Tg35c/152c	MV	3*	27.445	33.041	39.514
780537	2º pass type 3* → 129MV Tg35c/152c	MV	3*	36.799	33.532	29.669
780539	2º pass type 3* → 129MV Tg35c/152c	MV	3*	29.647	37.035	33.318

## Sheet: S1 Fig graph
Sample ID	Sample provenance	C129	Type	Di	Mono	Non
1086	sCJD	MM	1	20.41	47.38	32.21
2047	sCJD	MM	1	13.27	47.09	39.64
2051	sCJD	MM	1	19.61	48.71	31.68
2056	sCJD	MM	1	25.52	42.66	31.83
2161	sCJD	MM	1	19.48	44.2	36.32
2270	sCJD	MM	1	16.13	48.25	35.62
2272	sCJD	MM	1	20.5	45.46	34.04
2276	sCJD	MM	1	19.88	51.1	29.02
2500	sCJD	MM	1	24	44.18	31.82
2505	sCJD	MM	1	27.59	45.35	27.06
2823	sCJD	MM	1	21.21	46.02	32.77
2100	sCJD	MV	2	19.55	48.17	32.28
2159	sCJD	MV	2	21.64	46.44	31.9
2504	sCJD	MV	2	18.02	35.46	46.52
2793	sCJD	MV	2	23.8	47.45	28.76
4721	sCJD	MV	2	23.148	45.353	31.498
174	sCJD	VV	2	22.08	40.73	37.19
179	sCJD	VV	2	21.08	43.13	35.79
2099	sCJD	VV	2	16.54	46.56	36.9
2160	sCJD	VV	2	26.78	42.83	30.4
2267	sCJD	VV	2	26.04	43.14	30.82
2499	sCJD	VV	2	17.39	53.03	29.58
4706	sCJD	VV	2	18.381	46.989	34.63
2188	sCJD	MM	3	26.3	44.76	28.94
2164	sCJD	MV	3	20.25	40.96	38.78
2166	sCJD	MV	3	23.17	41.49	35.34
2172	sCJD	MV	3	20.82	37.42	41.76
2261	sCJD	MV	3	16.76	46.79	36.45
2506	sCJD	MV	3	15.05	39.8	45.15
2785	sCJD	MV	3	21.55	42.18	36.27
2162	sCJD	VV	3	24.89	41.44	33.67
2170	sCJD	VV	3	29.19	48.75	22.06
2274	sCJD	VV	3	27.67	46.18	26.15
2498	sCJD	VV	3	20.14	45.74	34.12
2502	sCJD	VV	3	28.02	43.38	22.59
5151	sCJD	VV	3	23.303	40.419	36.279
1984	vCJD	MM	4	40.27	35.58	24.15
2005	vCJD	MM	4	45.34	32.95	21.7
2006	vCJD	MM	4	47.87	34.34	17.8
2007	vCJD	MM	4	47.09	34.87	18.04
2008	vCJD	MM	4	46.15	34.81	19.05
2009	vCJD	MM	4	43.8	36.51	19.7
2066	vCJD	MM	4	45.11	31.76	23.13
2067	vCJD	MM	4	46.24	33.83	19.93
2083	vCJD	MM	4	43.53	34.95	21.52
2476	vCJD	MM	4	44.8	33.6	21.61
2791	vCJD	MM	4	46.2	38.73	15.01
2789	vCJD	MM	4	45.64	33.37	20.98
2818	vCJD	MM	4	41.1	35.92	22.98
2819	vCJD	MM	4	45.47	33.66	20.87
2946	vCJD	MM	4	46.83	33.3	19.87
3041	vCJD	MM	4	49.665	30.622	19.713
5072	vCJD	MM	4	50.26	32.186	17.554
5073	vCJD	MM	4	58.098	21.617	20.285
5074	vCJD	MM	4	44.87	36.465	18.665
5075	vCJD	MM	4	43.496	35.703	20.801
5076	vCJD	MM	4	46.051	33.188	20.761
5078	vCJD	MM	4	46.283	35.518	18.199
5079	vCJD	MM	4	50.832	28.521	20.647
5080	vCJD	MM	4	44.005	34.021	21.929
5081	vCJD	MM	4	46.596	29.192	24.213
5077	vCJD	MM	4	43.5	27.93	28.57
5140	vCJD	MM	4	42.409	34.981	22.61
54415	vCJD	MV	4	45.068	31.42	23.51

## Sheet: Means & SEM
	Mean	SEM	n			Mean	SEM	n			Mean	SEM	n
Type 1 sCJD Di	20.691	1.211	11		Type 1 sCJD Mono	46.4	0.7272	11		Type 1 sCJD Non	32.91	1.041	11
Type 2 sCJD Di	21.205	0.9657	12		Type 2 sCJD Mono	44.94	1.261	12		Type 2 sCJD Non	33.856	1.41	12
Type 3 sCJD Di	22.855	1.199	13		Type 3 sCJD Mono	43.024	0.8982	13		Type 3 sCJD Non	33.658	1.935	13
Type 4 MM vCJD Di	45.982	0.6632	27		Type 4 MM vCJD Mono	33.264	0.6547	27		Type 4 MM vCJD Non	20.75	0.5054	27
Type 4 MV vCJD Di			1		Type 4 MV vCJD Mono			1		Type 4 MV vCJD Non
Type 5 MV vCJD frontal/parietal → 129VV Tg152c Di	48.7	1.031	10		Type 5 MV vCJD frontal/parietal → 129VV Tg152c Mono	34.97	1.069	10		Type 5 MV vCJD frontal/parietal → 129VV Tg152c Non	16.29	2.95	10
Type 4 MV vCJD parietal → 129MM Tg35c Di	45.685	0.75609	4		Type 4 MV vCJD parietal → 129MM Tg35c Mono	36.5898	0.607743	4		Type 4 MV vCJD parietal → 129MM Tg35c Non	17.725	0.237639	4
Type 3* MV vCJD frontal → 129VV Tg152c Di	28.489	0.6464	7		Type 3* MV vCJD frontal → 129VV Tg152c Mono	38.687	0.6716	7		Type 3* MV vCJD frontal → 129VV Tg152c Non	32.833	0.7821	7
Type 3 * MV vCJD parietal → 129MM Tg35c Di			2		Type 3 * MV vCJD parietal → 129MM Tg35c Mono			2		Type 3 * MV vCJD parietal → 129MM Tg35c Non			2
Type 3* MV vCJD parietal → 129VV Tg152c Di	26.6395	0.9694	4		Type 3* MV vCJD parietal → 129VV Tg152c Mono	40.2978	0.3667	4		Type 3* MV vCJD parietal → 129VV Tg152c Non	33.0632	0.9845	4
2º pass type 3* → 129MM Tg35c Di	30.2055	1.142	4		2º pass type 3* → 129MM Tg35c Mono	38.349	1.545	4		2º pass type 3* → 129MM Tg35c Non	31.4458	0.7158	4
2º pass type 3* → 129VV Tg152c Di	28.0603	0.2941	4		2º pass type 3* → 129VV Tg152c Mono	34.728	1.059	4		2º pass type 3* → 129VV Tg152c Non	36.9613	0.7121	4
2º pass type 3* → 129MV Tg35c/152c Di	30.242	2.258	4		2º pass type 3* → 129MV Tg35c/152c Mono	34.152	0.9686	4		2º pass type 3* → 129MV Tg35c/152c Non	35.606	2.49	4
